# Supplementary material for: Pillared Carbon Membranes Derived from Cardo Polymers
Source: Nanomaterials (Basel). 2023 Aug 9;13(16):2291. doi: 10.3390/nano13162291 (PMC10457760; doi:10.3390/nano13162291)
Supplement: Supplementary file 1 [file nanomaterials-13-02291-s001.zip]

Archive with 1 entries (1 files):
- nanomaterials-2537986-supplementary.pdf
